# Supplementary material for: Mitochondrial genomes reveal mid-Pleistocene population divergence, and post-glacial expansion, in Australasian snapper (Chrysophrys auratus)
Source: Heredity (Edinb). 2022 Dec 3;130(1):30–9. doi: 10.1038/s41437-022-00579-1 (PMC9814658; doi:10.1038/s41437-022-00579-1)
Supplement: Supplementary file 2 — Supplementary table S4 [file 41437_2022_579_MOESM2_ESM.xlsx]

## Sheet: Sheet1
Table S2: Information for all sequenced ancient libraries
Sample	Sampling	Period	FMA (SNA)	Genetic Cluster	Paired Reads	Unique Reads	Endogenous DNA (%)	Mitochondrial		Mitogenome Obtained
ID	Site							Hits	Coverage
SNA10	Cross Creek	Early	SNA1	North	38678612	1981633	5.9	5518	16.4	Yes
SNA11	Cross Creek	Early	SNA1	North	2880413	60825	2.4	243	0.65	-
SNA12	Cross Creek	Early	SNA1	North	5689836	151428	2.9	495	1.3	-
SNA13	Cross Creek	Early	SNA1	North	4496032	7976	0.2	61	0.12	-
SNA14	Cross Creek	Early	SNA1	North	3386255	204210	7	282	0.78	-
SNA15	Cross Creek	Early	SNA1	North	7301215	400549	6.1	2014	5.37	Yes
SNA15	Cross Creek	Early	SNA1	North	18659647	916027	5.3	1762	5.02	Yes
SNA16	Cross Creek	Early	SNA1	North	12419040	1296939	11.5	2755	7.55	Yes
SNA9	Cross Creek	Early	SNA1	North	133066938	6029486	5.4	18467	52.7	Yes
SNA30	Foxton	Early	SNA8	South	3679519	2435	0.1	10	0.03	-
SNA33	Foxton	Early	SNA8	South	2747002	2240	0.1	36	0.21	-
SNA44	Hotwater beach	Early	SNA1	North	24773132	624139	2.8	2196	7.41	Yes
SNA45*	Hotwater beach	Early	SNA1	North	372908223	199346350	58.7	23408	55.75	Yes
SNA46	Hotwater beach	Early	SNA1	North	2010313	51505	2.9	103	0.32	-
SNA47	Hotwater beach	Early	SNA1	North	3297524	41321	1.5	114	0.29	-
SNA48	Hotwater beach	Early	SNA1	North	24701547	194895	0.9	3060	7.12	Yes
SNA49	Hotwater beach	Early	SNA1	North	30428183	578989	2.2	4576	13.77	Yes
SNA50	Hotwater beach	Early	SNA1	North	6499055	80635	1.4	372	0.89	-
SNA51	Hotwater beach	Early	SNA1	North	4262241	418	0	2	0.005	-
SNA52	Hotwater beach	Early	SNA1	North	92655	2273	2.5	1	0.003	-
SNA53	Hotwater beach	Early	SNA1	North	2888986	34776	1.4	118	0.3	-
SNA56	Kokohuia	Late	SNA8	Centre	3766975	59217	1.8	203	0.61	-
SNA61	Kokohuia	Late	SNA8	Centre	4605548	38795	0.9	138	0.37	-
SNA63	Kokohuia	Late	SNA8	Centre	7755064	76759	1.1	201	0.57	-
SNA64	Mana Island North	Late	SNA8	South	1891275	19673	1.2	112	0.31	-
SNA65	Mana Island North	Late	SNA8	South	13655288	429555	4.2	2363	5.7	Yes
SNA66	Mana Island North	Late	SNA8	South	1530197	9710	0.6	25	0.08	-
SNA67	Mana Island North	Late	SNA8	South	4579701	93716	2.3	260	0.73	-
SNA68	Mana Island North	Late	SNA8	South	3698487	7625	0.2	57	0.11	-
SNA69	Mana Island North	Late	SNA8	South	104639	485	0.5	1	0.003	-
SNA70	Mana Island North	Late	SNA8	South	3223360	896	0	6	0.01	-
SNA71	Mana Island North	Late	SNA8	South	14039751	177517	1.4	1675	5.47	Yes
SNA72	Mana Island North	Late	SNA8	South	5119625	1358703	29.8	4019	10.51	Yes
SNA73	Mana Island North	Late	SNA8	South	13849932	216624	1.8	4629	14.06	Yes
SNA76	Mana Island South	Early	SNA8	South	1532310	6077	0.5	53	0.1	-
SNA77	Mana Island South	Early	SNA8	South	7687576	1842305	26.2	3229	10.12	Yes
SNA79	Mana Island South	Early	SNA8	South	957430	14501	1.7	47	0.12	-
SNA80	Mana Island South	Early	SNA8	South	1749009	36786	2.4	180	0.45	-
SNA82	Mana Island South	Early	SNA8	South	24184799	995073	4.4	2563	7.24	Yes
SNA83	Mana Island South	Early	SNA8	South	57434975	599710	1.2	5138	14.87	Yes
SNA84	Mana Island South	Early	SNA8	South	42721889	2071830	5.3	6152	18.86	Yes
SNA89	Rotokura	Early	SNA7	South	11774399	940393	9.1	2124	6.64	Yes
SNA90	Rotokura	Early	SNA7	South	70228402	2632607	4.5	10961	30.87	Yes
SNA91	Rotokura	Early	SNA7	South	16339116	617027	4.1	2479	7.4	Yes
SNA92	Rotokura	Early	SNA7	South	3786028	113264	3.4	215	0.58	-
SNA93	Rotokura	Early	SNA7	South	11915518	209697	2	483	1.4	-
SNA95	Rotokura	Early	SNA7	South	5223706	171988	3.9	325	0.95	-
SNA96	Rotokura	Early	SNA7	South	471200	68975	14.9	111	0.36	-
SNA97	Rotokura	Early	SNA7	South	11193246	47054	0.5	94	0.22	-
SNA98	Rotokura	Early	SNA7	South	21407951	1965492	10.7	4580	13.86	Yes
SNA101	Sunde	Early	SNA1	Centre	2100282	23289	1.4	263	0.49	-
SNA102	Sunde	Early	SNA1	Centre	3986806	50786	1.4	219	0.65	-
SNA103	Sunde	Early	SNA1	Centre	26178801	543952	2.2	3219	10.28	Yes
SNA104	Sunde	Early	SNA1	Centre	721650	15167	2.1	31	0.09	-
SNA105	Sunde	Early	SNA1	Centre	7136564	85231	1.4	402	1.14	-
SNA106	Sunde	Early	SNA1	Centre	21933381	3150654	15.4	3357	11.12	Yes
SNA107	Sunde	Early	SNA1	Centre	6853490	1087667	17.3	2739	9.18	Yes
SNA108	Sunde	Early	SNA1	Centre	23142566	1191806	5.5	5085	15.9	Yes
SNA99	Sunde	Early	SNA1	Centre	24584789	3722763	16.5	2970	9.05	Yes
SNA116	The Glen	Early	SNA7	South	24888086	11692	0	56	0.23	-
SNA117	The Glen	Early	SNA7	South	1773880	4145	0.3	11	0.02	-
SNA124	The Glen	Early	SNA7	South	8904914	27175	0.3	130	0.43	-
Notes:*nuclear genome was obtained for this individual, Early = 1280-1450 CE, Late = 1650-1800 CE
